# Supplementary material for: Effectiveness of Suicide Prevention Programmes Among Adolescents and Sociocultural Adaptation of Programmes: A Systematic Review
Source: Int J Ment Health Nurs. 2025 Apr 10;34(2):e70038. doi: 10.1111/inm.70038 (PMC11984072; doi:10.1111/inm.70038)
Supplement: Supplementary file 1 — Appendix S1. [file INM-34-0-s004.xlsx]

## Sheet: Sheet1
	Appendix 1_Details of Search terms and databases
Concept: Suicide	Concept: Adolescent	Concept: Prevention interventions	Database	Limiting to	Number after combining concepts	After removing duplicates
(MH "Suicide Prevention") OR "Suicide Prevention" OR (MH "Suicide Prevention (Iowa NIC)") OR (MH "Suicide, Attempted") OR (MH "Suicide") OR (MH "Suicidal Ideation") OR (MH "Suicide Risk (Saba CCC)")	(MH "Adolescence") OR "Adolescen*"	(MH "Student Assistance Programs") OR (MH "Peer Assistance Programs") OR "Suicide prevention programs"	CINAHL	English Language	1152	1137
(MH "Injuries, Self-Inflicted") OR (MH "Self-Injurious Behavior") OR "Self-harm"	(MH "Adolescence") OR "Teen"	"Gatekeepers Training"
"suicidal thoughts and behav*"	(MH "Young Adult") OR "Young Adults"	(MH "Risk Assessment") OR (MH "Suicide Risk (Saba CCC)") OR (MH "Risk Management") OR (MH "Risk Management (Iowa NIC)") OR "Suicide risk assessment and management training"
	"Young people"	(MH "Peer Assistance Programs") OR (MH "Peer Counseling") OR "Peer-to-Peer Prevention Program"
	(MH "Schools, Secondary") OR (MH "Students, High School") OR (MH "Schools, Middle") OR "High School"	"Curriculum-based program"
	"Juvenile"	(MH "Community Programs") OR "Community-based suicide prevention program"
	(MH "Students, High School") OR "School-Based Preventive Program" OR (MH "Schools, Secondary") OR (MH "Schools")	"Cognitive-behavioral model" OR (MH "Cognitive Restructuring")
		"QPR Suicide Prevention Training"
		"SOS"
		(MH "Mental Health Screening (Saba CCC)") OR "Platform Screen Doors"
DE "Suicide" OR DE "Youth Suicide" OR DE "Suicidality" OR DE "Suicidal Behavior" OR DE "Suicidal Ideation"	DE "Late Adolescence" OR DE "Early Adolescence" OR DE "Youth Mental Health" OR DE "Youth Suicide"	DE "School Based Mental Health Services" OR DE "School Based Intervention"	APA PsycINFO	English and age 13-17	754	721
self harm	DE "Emerging Adulthood"
DE "Youth Suicide"	DE "Secondary Education" OR DE "School Counseling" OR DE "Middle School Students" OR DE "Schools" OR DE "Middle Schools" OR DE "Junior High Schools" OR DE "Junior High School Students" OR DE "High Schools" OR DE "High School Students"	DE "Suicide Prevention" OR DE "Suicidality" OR DE "Suicidal Behavior" OR DE "Attempted Suicide" OR DE "Youth Suicide" OR DE "Suicidal Ideation" OR DE "Suicide" OR DE "Preventive Mental Health Services" OR DE "Prevention" OR DE "School Based Mental Health Services" OR DE "Risk Management" OR DE "Response to Intervention"
		DE "Risk Assessment" OR DE "Risk Management" OR DE "Mental Health Screening"
		"Curriculum-based program"
		DE "Community Mental Health Training"
		SOS
		QPR Suicide Prevention Training
		DE "Peers" OR DE "Peer Counseling"
suicide or Suicide, Completed/ or Suicide/ or Suicide Prevention/ or Suicide, Attempted/	Young Adult/ or Adolescent/ or young people.mp. or Child/	"Suicide prevention program"	Medline	English	902	894
Self-Injurious Behavior/ or Suicide Prevention/ or Suicide/ or suicide prevention	Students/ or Schools/ or Secondary School Adolescents	Gatekeepers Training or "Referral and Consultation"/
	Students/ or High School	Cognitive-behavioral model
	(middle and High School)	(Suicide risk assessment and management training)
		Peer Group/ or "Peer-to-Peer Prevention Program"
		"Curriculum-based program"
		sos
		Program Evaluation/ or "Community-based suicide prevention program"
( TITLE-ABS-KEY ( suicide ) ) OR ( TITLE-ABS-KEY ( "Suicide, Intent" ) ) OR ( TITLE-ABS-KEY ( "Suicidal, Behav*" ) ) OR ( TITLE-ABS-KEY ( "Suicide, Attempted" ) ) OR ( TITLE-ABS-KEY ( "Suicide, Completed" ) ) OR ( TITLE-ABS-KEY ( "Self-Injurious Behavior" ) ) OR ( TITLE-ABS-KEY ( "Self-Injurious Behavior" ) ) OR ( TITLE-ABS-KEY ( "Adolescent Suicide" ) ) OR ( TITLE-ABS-KEY ( "Deliberate Self-harm…	( TITLE-ABS-KEY ( teenagers ) ) OR ( TITLE-ABS-KEY ( adolescen* ) ) OR ( TITLE-ABS-KEY ( "Secondary School Adolescents" ) ) OR ( TITLE-ABS-KEY ( youth ) ) OR ( TITLE-ABS-KEY ( youn* ) ) OR ( TITLE-ABS-KEY ( "middle and High School" ) ) OR ( TITLE-ABS-KEY ( "middle School" ) ) OR ( TITLE-ABS-KEY ( "High School" ) ) OR ( TITLE-ABS-KEY ( "Schools, Secondary" ) )	( TITLE-ABS-KEY ( "Suicide prevention programs" ) ) OR ( TITLE-ABS-KEY ( "School-Based Preventive Program" ) ) OR ( TITLE-ABS-KEY ( "Gatekeepers Training" ) ) OR ( TITLE-ABS-KEY ( "Preventing Suicide" ) ) OR ( TITLE-ABS-KEY ( "Peer-to-Peer Prevention Program" ) ) OR ( TITLE-ABS-KEY ( "Prevention System" ) ) OR ( TITLE-ABS-KEY ( "Prevention Initiative" ) ) OR ( TITLE-ABS-KEY ( "Suicide Education" …	Scopus	English	855	476
	TITLE-ABS-KEY ( adolescen* )	TITLE-ABS-KEY ( "Gatekeepers Training" )
	TITLE-ABS-KEY ( youn* )
	TITLE-ABS-KEY ( "Schools, Secondary" )
