# Supplementary material for: Effectiveness of Suicide Prevention Programmes Among Adolescents and Sociocultural Adaptation of Programmes: A Systematic Review
Source: Int J Ment Health Nurs. 2025 Apr 10;34(2):e70038. doi: 10.1111/inm.70038 (PMC11984072; doi:10.1111/inm.70038)
Supplement: Supplementary file 2 — Appendix S2. [file INM-34-0-s005.xlsx]

## Sheet: Experimental
											Appendix 2- Details of Quality Assessment
Studies	Aseltine RH, 2004	Aseltine RH, 2007	Bockhoff K, 2023	Calear AL, 2021	Calear AL, 2022	Ciffone J, 2007	Cigularov K, 2008	Eggert LL, 2002	Hart LM, 2020	Hooven C, 2010	Hooven C, 2012	Kalafat J, 1994	Klim-Conforti P, 2021	Klimes-Dougan B, 2009	McGillivray L, 2021	Orbach I, 1993	Petrova M, 2015	Pickering TA, 2022	Portzky G, 2006	Schilling EA, 2014	Schilling EA, 2016	Thompson EA, 2000	Thompson EA, 2001	Vieland V, 1991	Wasserman D, 2015	Wyman PA, 2010
Criteria	Score	Score	Score	Score	Score	Score	Score	Score	Score	Score	Score	Score	Score	Score	Score	Score	Score	Score	Score	Score	Score	Score	Score	Score	Score	Score
1. Was true randomization used for assignment of participants to treatment groups?	Yes	Yes	Unclear	Yes	Yes	Yes	Yes	Yes	Yes	Yes	Yes	Yes	Yes	Yes	Yes	Yes	Yes	Yes	Yes	Yes	Yes	Unclear	Yes	No	Yes	Yes
2. Was allocation to treatment groups concealed?	Yes	Yes	Unclear	Yes	Yes	Unclear	Unclear	Unclear	Yes	Unclear	No	No	Unclear	Unclear	Unclear	Unclear	Unclear	Unclear	Unclear	No	Unclear	Unclear	Unclear	No	Yes	Unclear
3. Were treatment groups similar at the baseline?	No	No	Yes	Yes	Yes	Yes	Yes	Yes	Yes	Yes	Yes	Yes	Yes	Yes	Yes	Yes	Yes	Yes	Yes	Yes	No	Yes	Yes	Yes	Yes	Yes
4. Were participants blind to treatment assignment?	Unclear	Unclear	Unclear	Unclear	Unclear	Unclear	Unclear	No	Unclear	Unclear	Unclear	Unclear	Unclear	Unclear	Unclear	No	Unclear	Unclear	Unclear	Unclear	Unclear	No	Unclear	No	Yes	Unclear
5. Were those delivering the treatment blind to treatment assignment?	N/A	N/A	N/A	N/A	N/A	N/A	N/A	N/A	N/A	N/A	N/A	N/A	N/A	N/A	N/A	N/A	N/A	N/A	N/A	N/A	N/A	N/A	N/A	N/A	N/A	N/A
6. Were treatment groups treated identically other than the intervention of interest?	Yes	Yes	Yes	Yes	Unclear	Yes	Yes	Yes	Yes	Yes	Yes	Yes	Yes	Yes	Yes	Yes	Yes	Yes	Yes	Yes	Yes	Yes	Yes	Yes	Yes	Yes
7. Were outcome assessors blind to treatment assignment?	Unclear	Unclear	No	No	Unclear	No	No	No	No	Unclear	Unclear	No	No	Unclear	Unclear	Unclear	Unclear	Unclear	Unclear	Unclear	Unclear	Unclear	Unclear	Unclear	Unclear	Unclear
8. Were outcomes measured in the same way for treatment groups?	Yes	Yes	Yes	Yes	Yes	Yes	Yes	Yes	Yes	Yes	Yes	Yes	Yes	Yes	Yes	Yes	Yes	Yes	Yes	Yes	Yes	Yes	Yes	Yes	Yes	Yes
9. Were outcomes measured in a reliable way?	Yes	Yes	Yes	Yes	Yes	Yes	Yes	Yes	Yes	Yes	Yes	Yes	Yes	Yes	Yes	Yes	Yes	Yes	Yes	Yes	Yes	Yes	Yes	Yes	Yes	Yes
10. Was follow up complete and if Nt, were differences between groups in terms of their follow up adequately described and analysed?	Yes	Yes	Yes	Yes	Yes	Yes	Yes	Yes	Yes	Yes	Yes	Yes	Yes	Yes	Yes	Yes	Yes	Yes	Yes	Yes	Yes	Yes	Yes	Yes	Yes	Yes
11. Were participants analysed in the groups to which they were randomized?	Yes	Yes	Yes	Yes	Yes	Yes	Yes	Yes	Yes	Yes	Yes	Yes	Yes	Yes	Yes	Yes	Yes	Yes	Yes	Yes	Yes	Yes	Yes	Yes	Yes	Yes
12. Was appropriate statistical analysis used?	Yes	Yes	Yes	Yes	Yes	Yes	Yes	Yes	Yes	Yes	Yes	Yes	Yes	Yes	Yes	Yes	Yes	Yes	Yes	Yes	Yes	Yes	Yes	Yes	Yes	Yes
13. Was the trial design appropriate and any deviations from the standard RCT design (individual randomization, parallel groups) accounted for in the conduct and analysis of the trial?	Yes	Yes	Yes	Yes	Yes	Yes	Yes	Yes	Yes	Yes	Yes	Yes	Yes	Yes	Yes	Yes	Yes	Yes	Yes	Yes	Yes	Yes	Yes	Yes	Yes	Yes
Total	0.75	0.75	0.6667	0.8333	0.75	0.75	0.75	0.75	0.8333	0.75	0.75	0.75	0.75	0.75	0.75	0.75	0.75	0.75	0.75	0.75	0.6667	0.6667	0.75	0.6667	0.9167	0.75

## Sheet: Quasi experimental
Studies	Aseltine RH, 2003	Baggio S, 2022	Bailey E, 2017	Ciffone J, 1993	Flynn A, 2016	Freedenthal S, 2010	Kinchin I, 2019	King KA, 2010	Langdon SE, 2016	Le TN, 2015	Nasution RA, 2019	Nelson FL, 1987	Ogawa S, 2022	Orlins ER, 2023	Pasco S, 2012	Robinson J, 2016	Shaffer D, 1991	Strunk CM, 2014	Walker RL, 2009	White L, 2012	Wise E, 2023
Criteria	Score	Score	Score	Score	Score	Score	Score	Score	Score	Score	Score	Score	Score	Score	Score	Score	Score	Score	Score	Score	Score
1. Is it clear in the study what is the ‘cause’ and what is the ‘effect’ (i.e. there is N confusion about which variable comes first)?	Yes	Yes	Yes	Yes	Yes	Yes	Yes	Yes	Yes	Yes	Yes	Yes	Yes	Yes	Yes	Yes	Yes	Yes	Yes	Yes	Yes
2. Were the participants included in any comparisons similar?	Yes	No	Yes	Yes	Yes	No	Yes	Yes	Yes	Yes	Yes	Yes	Yes	Yes	Yes	Yes	Yes	Yes	Yes	Yes	Yes
3. Were the participants included in any comparisons receiving similar treatment/care, other than the exposure or intervention of interest?	Yes	Yes	Yes	Yes	Yes	Yes	Yes	Yes	Yes	Yes	Yes	Yes	Yes	Yes	Yes	Yes	Yes	Yes	Yes	Yes	Yes
4. Was there a control group?	N/A	Yes	No	Yes	N/A	N/A	N/A	N/A	No	N/A	Yes	N/A	Yes	Yes	N/A	N/A	Yes	Yes	N/A	N/A	Yes
5. Were there multiple measurements of the outcome both pre and post the intervention/exposure?	Yes	Yes	Yes	Yes	Yes	Yes	Yes	Yes	Unclear	Yes	Yes	Yes	Yes	Yes	Yes	Yes	Yes	Yes	Yes	Yes	Yes
6. Was follow up complete and if Nt, were differences between groups in terms of their follow up adequately described and analyzed?	Yes	Yes	Yes	Yes	Yes	Yes	Yes	Yes	Unclear	Yes	Yes	Yes	Unclear	Yes	Yes	Yes	Yes	Yes	Yes	Yes	Yes
7. Were the outcomes of participants included in any comparisons measured in the same way?	Yes	Yes	Yes	Yes	Yes	Yes	N/A	Yes	Unclear	N/A	Yes	Yes	Yes	Yes	Yes	Yes	Yes	Yes	Yes	Yes	Yes
8. Were outcomes measured in a reliable way?	Unclear	Yes	Yes	No	Yes	Yes	Yes	Yes	Unclear	Yes	Yes	Yes	Yes	Yes	Yes	Yes	Yes	Yes	Yes	Yes	Yes
9. Was appropriate statistical analysis used?	Yes	Yes	Yes	Yes	Yes	Yes	Yes	Yes	Unclear	N/A	Yes	Yes	Yes	Yes	Yes	Yes	Yes	Yes	Yes	Yes	Yes
Total	0.875	0.8889	0.8889	0.8889	1	0.875	1	1	0.3333	1	1	1	0.8889	1	1	1	1	1	1	1	1

## Sheet: Cross-sectional 
Studies	Paschall MJ, 2018	Wasserman C, 2012
Criteria	Score	Score
1. Were the criteria for inclusion in the sample clearly defined?	Yes	Yes
2. Were the study subjects and the setting described in detail?	Yes	Yes
3. Was the exposure measured in a valid and reliable way?	Yes	Yes
4. Were objective, standard criteria used for measurement of the condition?	Yes	Yes
5. Were confounding factors identified?	Yes	N/A
6. Were strategies to deal with confounding factors stated?	Yes	N/A
7. Were the outcomes measure in a valid and reliable way?	Yes	Yes
8. Was appropriate statistical analysis used?	Yes	Yes
Total	1	1

## Sheet: Cohort Studies 
Studies	Silverstone PH, 2015	Silverstone PH, 2017
Criteria	Score	Score
1. Were the two groups similar and recruited from the same population?	Yes	Yes
2. Were the exposures measured similarly to assign people to both exposed and unexposed groups?	Yes	Yes
3. Was the exposure measured in a valid and reliable way?	Yes	Yes
4. Were confounding factors identified?	Unclear	Unclear
5. Were strategies to deal with confounding factors stated?	Unclear	Unclear
6. Were the groups/participants free of the outcome at the start of the study (or at the moment of exposure)?	Yes	Yes
7. Were the outcomes measured in a valid and reliable way?	Yes	Yes
8. Was the follow up time reported and sufficient to be long enough for outcomes to occur?	No	Yes
9. Was follow up complete, and if not, were the reasons to loss to follow up described and explored?	Yes	Yes
10. Were strategies to address incomplete follow up utilized?	Yes	Yes
11. Was appropriate statistical analysis used?	Yes	Yes
Total	0.7273	0.8182

## Sheet: Qualitative Studies
Studies	Antonio MCK, 2020	Kinchin I, 2019	Orlins ER, 2023	Shepherd V, 2020	White J, 2010
Criteria	Score	Score	Score	Score	Score
1. Is there congruity between the stated philosophical perspective and the research methodology?	No	Yes	Yes	Yes	Yes
2. Is there congruity between the research methodology and the research question or objectives?	Yes	Yes	Yes	Yes	Yes
3. Is there congruity between the research methodology and the methods used to collect data?	Yes	No	Yes	Yes	Unclear
4. Is there congruity between the research methodology and the representation and analysis of data?	Yes	No	Yes	Yes	Yes
5. Is there congruity between the research methodology and the interpretation of results?	Yes	No	Yes	Yes	Yes
6. Is there a statement locating the researcher culturally or theoretically?	No	No	Yes	Yes	Yes
7. Is the influence of the researcher on the research, and vice- versa, addressed?	No	No	Unclear	Yes	N/A
8. Are participants, and their voices, adequately represented?	Yes	Unclear	Yes	Yes	Yes
9. Is the research ethical according to current criteria or, for recent studies, and is there evidence of ethical approval by an appropriate body?	Unclear	Yes	Yes	Yes	Yes
10. Do the conclusions drawn in the research report flow from the analysis, or interpretation, of the data?	Yes	No	Yes	Yes	Yes
Total	0.6	0.3	0.9	1	0.8889
